# Supplementary material for: Evaluating the Effectiveness of Tyrosine Kinase Inhibitors on EGFR Mutations In Vitro
Source: Int J Mol Sci. 2025 Jun 26;26(13):6157. doi: 10.3390/ijms26136157 (PMC12249685; doi:10.3390/ijms26136157)
Supplement: Supplementary file 1 [file ijms-26-06157-s001.zip]

Archive with 1 entries (1 files):
- ijms-3575431-supplementary.pdf
